# Supplementary material for: Novel Insights into Anthocyanin Synthesis in the Calyx of Roselle Using Integrated Transcriptomic and Metabolomic Analyses
Source: Int J Mol Sci. 2022 Nov 11;23(22):13908. doi: 10.3390/ijms232213908 (PMC9693987; doi:10.3390/ijms232213908)
Supplement: Supplementary file 1 [file ijms-23-13908-s001.zip]

Archive with 1 entries (1 files):
- ijms-1971044-supplementary.pdf
